# Supplementary material for: Glyphosate and AMPA in Human Urine of HBM4EU-Aligned Studies: Part B Adults
Source: Toxics. 2022 Sep 21;10(10):552. doi: 10.3390/toxics10100552 (PMC9612135; doi:10.3390/toxics10100552)
Supplement: Supplementary file 1 [file toxics-10-00552-s001.zip]

Archive with 1 entries (1 files):
- toxics-1931303-supplementary.pdf
